# Supplementary material for: Phenotypic and Genomic Characterization of ESBL- and AmpC-β-Lactamase-Producing Enterobacterales Isolates from Imported Healthy Reptiles
Source: Antibiotics (Basel). 2024 Dec 20;13(12):1230. doi: 10.3390/antibiotics13121230 (PMC11726957; doi:10.3390/antibiotics13121230)
Supplement: Supplementary file 1 [file antibiotics-13-01230-s001.zip]

Archive with 3 entries (3 files):
- Table S1_MIC data.pdf
- Table S2_Data of 79 Enterobacterales.xlsx
- Table S3_Primer.pdf
