# Supplementary material for: Phenotypic and Genomic Characterization of ESBL- and AmpC-β-Lactamase-Producing Enterobacterales Isolates from Imported Healthy Reptiles
Source: Antibiotics (Basel). 2024 Dec 20;13(12):1230. doi: 10.3390/antibiotics13121230 (PMC11726957; doi:10.3390/antibiotics13121230)
Supplement: Supplementary file 1 [file antibiotics-13-01230-s001.zip › Table S2_Data of 79 Enterobacterales.xlsx]

## Sheet: Table S2-A - E. coli
Table S2-A: Data on origin, host, and molecular determinants of Escherichia coli isolates (n=42) investigated by whole genome sequence analysis
Strain ID	Bacterial species	Host species		Order	Country	Origin	Shipment	Sample		ST	Phylogenetic group	Antimicrobial resistance genes	Chromosomal
			Host species english name						Date of Isolation			ESBL/AmpC type in bold letters	Mutations
												Localisation on plasmid (pl) or chromosome (ch) indicated in brackets	gyrA	parC
IHIT27704	E. coli	Takydromus sexlineatus	Asian grass lizard	Lizard	VIE	WC	1	3	2013/07/17	ST117	G	ESBL-(pl) lost, mph(A), floR, sul2, tet(A)	S83L
IHIT27706	E. coli	Chelonoides carbonarius	Red footed tortoise	Tortoise	COL	FB/(WC)	6	10	2013/08/07	ST189	A	blaSHV-12E (pl), tet(B)	D87H, S83L	S80I
IHIT27707	E. coli	Calotes emma / Physignatus cocincinus	Forest garden lizard / Chinese water dragon	Lizard	VIE	WC	8	11	2013/08/07	ST3014	A	blaCMY-2A (ch), aadA1, blaTEM-1, floR, sul2, tet(A)	D87N, S83L	S80I
IHIT27708	E. coli	Calotes emma / Physignatus cocincinus	Forest garden lizard / Chinese water dragon	Lizard	VIE	WC	8	11	2013/08/07	ST226	A	blaCTX-M-65E (pl), aph(3``)-Ib, aph(6`)-Id aac(3)-IId, aadA1, aadA2, cmlA1, floR, sul3, tet(A), dfrA12	D87N, S83L
IHIT27287	E. coli	Calotes emma / Physignatus cocincinus	Forest garden lizard / Chinese water dragon	Lizard	VIE	WC	8	11	2013/08/07	ST131	B2	blaCTX-M-27E (ch), blaTEM-1, aac(3)-IId, aadA5, aph(3'')-Ib, aph(6)-Id, ,erm(B), mph(A), sul1, sul2, tet(A), dfrA17	S83L
IHIT27709	E. coli	Calotes emma / Physignatus cocincinus	Forest garden lizard / Chinese water dragon	Lizard	VIE	WC	8	11	2013/08/07	ST1408	A	blaCTX-M-55E (pl), qnrS1, tet(A)
IHIT27710	E. coli	Calotes emma / Physignatus cocincinus	Forest garden lizard / Chinese water dragon	Lizard	VIE	WC	8	12	2013/08/07	ST359	B1	blaCTX-M-55E (pl), blaTEM-1, aph(3')-Ia, aac(3)-IIe, aph(3'')-Ib, aph(6)-Id, lnu(F), catA2, arr-2, sul2, tet(A), dfrA14	D87N, S83L	S80I
IHIT26862	E. coli	Calotes emma / Physignatus cocincinus	Forest garden lizard / Chinese water dragon	Lizard	VIE	WC	8	13	2013/08/07	ST4553	F	blaCTX-M-15E (ch), qnrS1, tet(A)
IHIT27712	E. coli	Calotes emma / Physignatus cocincinus	Forest garden lizard / Chinese water dragon	Lizard	VIE	WC	8	14	2013/08/07	ST218	A	blaCTX-M-3E (pl), blaDHA-1A (pl), blaTEM-1, qnrB4, aph(3``)-Ib, aph(6`)-Id, sul1, dfrA19, tet(D)
IHIT27713	E. coli	Calotes emma / Physignatus cocincinus	Forest garden lizard / Chinese water dragon	Lizard	VIE	WC	8	15	2013/08/07	ST2705	A	blaCTX-M-55E (pl), blaTEM-1, aph(3'')-Ib, aph(6)-Id, qnrS13, dfrA14, catA2, floR, sul2, tet(A)
IHIT27714	E. coli	Chelonoides carbonarius	Red footed tortoise	Tortoise	COL	FB/(WC)	35	67	2013/09/25	ST48	A	blaSHV-12E (pl), qnrB19, tet(A)	D87N, S83L	S80I
IHIT27715	E. coli	Chelonoides carbonarius	Red footed tortoise	Tortoise	COL	FB/(WC)	35	68	2013/09/25	ST38	D	blaCMY-2A (ch), blaTEM-1, qnrS1, sul3, tet(A), dfrA14
IHIT27716	E. coli	Testudo horsfieldii	Horsefield's tortoise	Tortoise	UZB	FB	36	70	2013/10/14	ST10	A	blaCTX-M-15E (pl), blaTEM-1, qnrS1, aph(3``)-Ib, aph(6`)-Id, sul2, tet(A)
IHIT27717	E. coli	Testudo horsfieldii	Horsefield's tortoise	Tortoise	UZB	FB	36	70	2013/10/14	ST540	A	blaCTX-M-15E (pl), blaTEM-1, qnrS1, aph(3``)-Ib, aph(6`)-Id, sul2, tet(A), dfrA14
IHIT27718	E. coli	Testudo horsfieldii	Horsefield's tortoise	Tortoise	UZB	FB	36	70	2013/10/14	ST1706	B1	blaCMY-2A (pl), tet(A)	D87N, S83L	S80I
IHIT27719	E. coli	Takydromus sexlineatus	Asian grass lizard	Lizard	VIE	WC	39	75	2013/10/23	ST757	A	blaCTX-M-130E (pl), blaTEM-1, qnrS1, sul3, tet(A), dfrA14
IHIT26864	E. coli	Acanthosaura lepidogaster	Brown pricklenape	Lizard	VIE	WC	39	76	2013/10/23	ST4538	B1	blaCMY-2A (ch), blaTEM-1, aadA2, aph(3')-Ia, aadA1, sul2, sul3, tet(A), tet(M), dfrA12, cmlA1, floR	D87N, S83L	S80I
IHIT27720	E. coli	Physignatus cocincinus	Chinese water dragon	Lizard	VIE	WC	39	79	2013/10/23	ST206	A	blaCTX-M-55E (pl), qnrS1, dfrA14, tet(A)
IHIT27721	E. coli	Testudo horsfieldii	Horsefield's tortoise	Tortoise	UZB	FB	43	83	2013/10/23	ST398	A	blaCTX-M-15E (pl), aadA5, sul1, dfrA17
IHIT27723	E. coli	Calumma parsonii	Parson's chameleon	Lizard	USA	CB/FB	49	92	2013/12/05	ST746	A	blaCTX-M-14E (pl), aadA1, aadA2, , sul3, tet(A), dfrA1, cmlA1, floR, mph(A), sat2
IHIT27724	E. coli	Calumma parsonii	Parson's chameleon	Lizard	USA	CB FB	49	92	2013/12/05	ST48	A	blaCMY-2A (pl), blaTEM-1, aadA1, aadA2, qnrS1, sul3, dfrA12, cmlA1
IHIT26863	E. coli	Calumma parsonii	Parson's chameleon	Lizard	USA	CB/FB	49	92	2013/12/05	ST4539	A	blaCTX-M-55E (ch), qnrS1, aadA5, tet(A), dfrA17, catA2
IHIT34085	E. coli	Calumma parsonii	Parson's chameleon	Lizard	USA	CB/FB	49	92	2013/12/05	ST515	B1	sul2
IHIT27725	E. coli	Eryx colubrinus	Sand boa	Snake	USA	CB	50	93	2013/12/05	ST1196	B1	blaCTX-M-65E (pl), blaTEM-1, aac(3)-IId, aadA1, aadA2, sul2, tet(A), dfrA12, cmlA1	D87N, S83L	S80I
IHIT27726	E. coli	Kinixys belliana	Bell's hingeback tortoise	Turtle	EGY	WC	56	106	2013/12/17	ST226	A	blaCTX-M-15E (pl), blaTEM-1, qnrS1, aph(3``)-Ib, aph(6`)-Id, sul2, tet(A), dfrA14
IHIT27727	E. coli	Agama agama	Common agama	Lizard	EGY	WC	56	107	2013/12/17	ST167	A	blaCTX-M-27E (pl), blaTEM-1, qnrS1, qepA4, aph(3``)-Ib, aph(6`)-Id, sul1, sul2, tet(A), tet(B), dfrA12, dfrA14, mph(A), catA1	D87N S83L	S80I
IHIT34090	E. coli	Anolis equestris	Cuban giant anole	Lizard	USA	FB/(WC)	58	114	2014/01/22	ST602	B1	blaCMY-2A (pl), aph(3'')-Ib, aph(6)-Id, tet(B), fosA7.5	D87N, S83L	S80I
IHIT27728	E. coli	Takydromus sexlineatus	Asian grass lizard	Lizard	VIE	WC	61	119	2014/02/06	ST1011	E	blaCTX-M-55E (pl), blaLAB-2, blaTEM-1, qnrS1, aac(3)-IId, aph(3`)-Ia, aph(6)-Id, , sul2, sul3, tet(A), arr-2 catA2, floR, mph(A), Inu(F)	D87N, S83L	S80I
IHIT27729	E. coli	Physignatus cocincinus	Chinese water dragon	Lizard	VIE	WC	61	120	2014/02/06	ST48	A	blaCTX-M-55E (pl), blaTEM-1, qnrS1, aph(3``)-Ib, aph(6`)-Id, sul2, tet(A), dfrA14
IHIT34093	E. coli	Physignatus cocincinus	Chinese water dragon	Lizard	VIE	WC	62	123	2014/02/12	ST48	A	blaCMY-2A (pl), blaDHA-1A (pl), blaTEM-1, qnrS-new, aac(6')-Ib-cr5, sul1+l2 tet(A), dfrA1, , arr-3, floR
IHIT27731	E. coli	Gekko badenii / Gekko grossmanni	Golden gecko / Grossmann's gecko	Lizard	VIE	WC	62	124	2014/02/12	ST3489	A	blaCTX-M-15E (ch), qnrS1, tet(A), tet(B)
IHIT27733	E. coli	Testudo horsfieldii	Horsefield's tortoise	Tortoise	UZB	FB	67	132	2014/02/26	ST361	A	blaCTX-M-15E (pl), blaTEM-1, qnrS1, aph(3``)-Ib, aph(6`)-Id, sul2, tet(A), dfrA14
IHIT27735	E. coli	Iguana iguana	Common green iguana	Lizard	ELS	FB	72	140	2014/03/03	ST1844	B1	blaCTX-M-1E (pl), blaTEM-1, tet(A)
IHIT34099	E. coli	Stigmochelys pardalis	Leopard tortoise	Lizard	SAF	FB	74	146	2014/03/06	ST58	B1	blaCMY-2A (pl)
IHIT34100	E. coli	Salvator merianae	Argentine black and white tegu	Lizard	USA	CB	75	148	2014/03/06	ST58	B1	blaCMY-2A (pl), blaTEM-1, aph(3')-Ia, aac(3)-VIa, aadA1, aph(3'')-Ib, aph(6)-Id, sul1, sul2, tet(B)4
IHIT34101	E. coli	Salvator merianae	Argentine black and white tegu	Lizard	USA	CB	75	148	2014/03/06	ST155	B1	blaCMY-3A (pl), blaTEM-1, aph(3``)-Ib, aph(6`)-Id, sul2, dfrA14, tet(A)	D87N, S83L
IHIT27736	E. coli	Physignatus cocincinus	Chinese water dragon	Lizard	VIE	WC	78	156	2014/03/11	ST3580	B1	blaCTX-M-15E (ch), qnrS1, tet(A)
IHIT27737	E. coli	Rhinoclemmys pulcherrima	Painted wood turtle	Tortoise	NIC	WC	79	160	2014/03/27	ST15686	A	blaCTX-M-27E (pl)
IHIT27738	E. coli	Rhinoclemmys pulcherrima	Painted wood turtle	Tortoise	NIC	WC	79	160	2014/03/27	ST457	F	blaCTX-M-3E (ch)
IHIT27739	E. coli	Rhinoclemmys pulcherrima	Painted wood turtle	Tortoise	NIC	WC	79	160	2014/03/27	ST167	A	blaCTX-M-15E (pl), blaTEM-1, blaOXA-1, aph(3'')-Ib, aph(6)-Id,aac(6`)-Ib-cr5, aac(3)-IIe, sul1+2, tet(A)+(B), dfrA8+17, mph(A)	D87N, S83L	S80I
IHIT27740	E. coli	Testudo horsfieldii	Horsefield's tortoise	Tortoise	UZB	FB	81	162	2014/04/01	ST90	C	blaCTX-M-15E (pl), qnrS1, aph(3'')-Ib, aph(6)-Id, sul2, tet(A), dfrA14	D87N, S83L	S80I
IHIT34106	E. coli	Varanus gouldii	Sand monitor	Lizard	CAN	CB	82	163	2014/04/10	ST15687	A	ampCAM (-42C>T)
F: faeces; WC: wild caught; FB: farm breed; CB: captive beed; ch: chromosomal; pl: plasmid; n.t.: not typeable; E: ESBL; A: AmpC; AM: AmpC- promotor mutation; Country: CAN: Canada; CHI: China; COL: Colombia; ECU: Ecuador; ELS: El Salvador; EGY: Egypt; GUA: Guatemala; JAP: Japan; NIC: Nicaragua; SAF: South Africa; TAN: Tanzania; VIE: Vietnam; UKR: Ukraine; USA: United States of America; UZB: Uzbek…

## Sheet: Table S2-B - Klebsiella spp.
Table S2-B: Data on origin, host, and molecular determinants of Klebsiella species isolates (n=13) investigated by whole genome sequence analysis
Strain ID	Bacterial species	Host species		Order	Country	Origin	Shipment	Sample		ST	Antimicrobial resistance genes	Chromosomal
			Host species english name						Date of Isolation		ESBL/AmpC type in bold letters	Mutations
											Localisation on plasmid (pl) or chromosome (ch) indicated in brackets	gyrA	parC
IHIT27705	K. pneumoniae	Chelonoides carbonarius	Red footed tortoise	Tortoise	COL	FB/(WC)	6	10	2013/08/07	ST432	blaSHV-12E (pl), blaSHV-60, oqxA10, oqxB19, aph(3'')-Ib, aph(6)-Id, sul2, tet(A), fosA
IHIT27711	K. pneumoniae	Calotes emma / Physignatus cocincinus	Forest garden lizard / Chinese water dragon	Lizard	VIE	WC	8	12	2013/08/07	ST1087	blaDHA-1A (pl), blaSHV-42E (n.t.), qnrS1, oqxA, oqxB20, sul1 (2x), tet(A), dfrA1, fosA
IHIT44958	K. pneumoniae	Calotes emma / Physignatus cocincinus	Forest garden lizard / Chinese water dragon	Lizard	VIE	WC	8	13	2013/08/07	ST709	blaDHA-1A (pl), blaOXA-1, aac(6`)-Ib-cr5, qnrB4, oqxA, oqxB, aph(3')-Ia, aadA2, aph(3'')-Ib, aph(6)-Id, sul1+2, dfrA12, fosA, arr-3 , catB3, floR	S83I	S80I
IHIT27702	K. pneumoniae	Gekko badenii / Gekko grossmanni	Golden gecko / Grossmann's gecko	Lizard	VIE	WC	38	73	2013/10/23	ST2054	blaDHA-1A (pl), blaSHV-27, qnrB4, oqxA10, oqxB19, aadA16, sul1, dfrA27, tet(B), fosA, arr-3
IHIT27722	K. pneumoniae	Testudo horsfieldii	Horsefield's tortoise	Tortoise	UZB	FB	46	87	2013/11/28	ST502	blaCTX-M-3E (pl), blaSHV-62, oqxA10, oqxB, aph(3'')-Ib, aph(6)-Id, fosA
IHIT27703	K. pneumoniae	Takydromus sexlineatus	Asian grass lizard	Lizard	VIE	WC	61	119	2014/02/06	ST1035	blaCTX-M-3E (pl), blaTEM-1, oqxA, oqxB, fosA
IHIT27730	K. pneumoniae	Physignatus cocincinus	Chinese water dragon	Lizard	VIE	WC	61	120	2014/02/06	ST1787	blaCTX-M-15E (pl), blaSHV-11, blaTEM-1, aac(6')-Ib-cr5, oqxA, oqxB14, qnrB1, aph(3``)-Ib, aph(6)-Id, aac(6')-Ib-cr5, aac(3)-IIe, ,sul2, dfrA14, tet(A), fosA
IHIT34092	K. pneumoniae	Physignatus cocincinus	Chinese water dragon	Lizard	VIE	WC	62	123	2014/02/12	ST101	blaDHA-1A (pl), blaSHV-1, blaSHV-75-like, qnrS1, oqxA, oqxB20, sul1 (2x), tet(A), dfrA1, , fosA
IHIT27732	K. pneumoniae	Stigmochelys pardalis	Leopard tortoise	Tortoise	ECU	FB	65	129	2014/02/21	ST16	blaCTX-M-15E (pl), blaTEM-1, blaSHV-1, blaOXA-1, aac(6`)-Ib-cr5, oqxA, oqxB32, aadA2, sul1, tet(A), dfrA12, mph(A)	D87N, S83F	E84K
IHIT34097	K. pneumoniae	Stigmochelys pardalis	Leopard tortoise	Tortoise	ECU	FB	65	129	2014/02/21	ST307	blaCTX-M-15E (pl), blaTEM-1, blaSHV-28, blaOXA-1, aac(6`)-Ib-cr5, qnrB1, oqxA, oqxB19, aph(3``)-Ib, aph(6)-Id, aac(3)-IIe, sul2, tet(A), dfrA14, , fosA	S83I	S80I
IHIT27734	K. pneumoniae	Rhinoclemmys pulcherrima	Painted wood turtle	Tortoise	USA	WC/FB	71	138	2014/03/03	ST1788	blaCTX-M-15E (ch), blaSHV-101-like, blaTEM-1, oqxA, oqxB19, aac(3)-IIe, aph(6)-Id, , sul2, dfrA14, fosA
IHIT34075	K. aerogenes	Varanus albigularis	White-throated monitor	Lizard	TAN	WC/(FB)	4	7	2013/08/05	ST719	ampC, oqxA, oqxB	S83T
IHIT44959	K. aerogenes	Eublepharis macularius	Common leopard gecko	Lizard	USA	CB	27	52	2013/09/11	ST208	ampC, oqxA, fosA	S83T
F: faeces; WC: wild caught; FB: farm breed; CB: captive beed; ch: chromosomal; pl: plasmid; n.t.: not typeable; E: ESBL; A: AmpC; Country: CAN: Canada; CHI: China; COL: Colombia; ECU: Ecuador; ELS: El Salvador; EGY: Egypt; GUA: Guatemala; JAP: Japan; NIC: Nicaragua; SAF: South Africa; TAN: Tanzania; VIE: Vietnam; UKR: Ukraine; USA: United States of America; UZB: Uzbekistan; Resistance genes again…

## Sheet: Table S2-C - Enterobacter spp.
Table S2-C: Data on origin, host, and molecular determinants of Enterobacter species isolates (n=12) investigated by whole genome sequence analysis
Strain ID	Bacterial species	Host species		Order	Country	Origin	Shipment	Sample		ST	Antimicrobial resistance genes	Chromosomal
			Host species english name						Date of Isolation		ESBL/AmpC type in bold letters	Mutations
											Localisation on plasmid (pl) or chromosome (ch) indicated in brackets	gyrA	parC
IHIT34076	Ehx	Calotes emma / Physignatus cocincinus	Forest garden lizard / Chinese water dragon	Lizard	VIE	WC	8	12	2013/08/07	ST2943	blaACT-16A (ch), oqxA, oqxB, fosA
IHIT34081	Ecl	Eublepharis macularius	Common leopard gecko	Lizard	CHI	CB	40	80	2013/11/08	ST432	blaCMHA (ch), oqxA, oqxB, fosA
IHIT34082	Ecl	Eublepharis macularius	Common leopard gecko	Lizard	CHI	CB	40	80	2013/11/08	ST432	blaCMH-3-likeA (ch), oqxA, oqxB, fosA
IHIT34083	Erog	Testudo horsfieldii	Horsefield's tortoise	Tortoise	UZB	FB	46	87	2013/11/28	ST40	blaCTX-M-15E (ch), blaMIR-9A (ch), blaOXA-1, aac(6`)-Ib-cr5, oqxA, oqxB, qnrB1, aac(3)-IIe, , tet(A), dfrA14, fosA	S83T
IHIT34086	Ehx	Spilotes pullatus	Chicken snake	Snake	USA	CB	50	96	2013/12/05	n.t.	blaACT-16A (ch), aph(3'')-Ib, aph(6)-Id, oqxA, oqxB, fosA, mcr-9.1
IHIT34087	Esoli	Chelonoides carbonarius	Red footed tortoise	Tortoise	GUA	FB/(WC)	54	101	2013/12/05	ST2944	blaACT-4-likeA (ch), oqxA, oqxB
IHIT34089	Ehx	Calotes versicolor / Physignatus cocincinus	Eastern garden lizard / Chinese water dragon	Lizard	VIE	WC	57	109	2014/01/22	ST182	blaACT-16A (ch), aadA2, oqxA, oqxB, qnrS1, dfrA14, fosA
IHIT34094	Ecl	Physignatus cocincinus	Chinese water dragon	Lizard	VIE	WC	62	123	2014/02/12	ST1884	blaCMH-3-likeA (ch), oqxA, oqxB
IHIT32328	Ecl	Stigmochelys pardalis	Leopard tortoise	Tortoise	ECU	FB	65	129	2014/02/21	ST456	blaCMH-3-likeA (ch), blaLAP-2, qnrS1, oqxA, oqxB, aadA1, sul1, tet(A), dfrA1, fosA, floR, sat2	S83I	S80I
IHIT34102	Ehx	Physignatus cocincinus	Chinese water dragon	Lizard	VIE	WC	78	156	2014/03/11	ST182	blaACT-16A (ch), oqxA, oqxB, aadA2, tet(A), tet(C), fosA
IHIT34104	Erog	Rhinoclemmys pulcherrima	Painted wood turtle	Tortoise	USA	FB	80	161	2014/04/01	ST2945	blaMIR-3A (ch), oqxA, oqxB, tet(A)	S83T
IHIT34105	Ecl	Rhinoclemmys pulcherrima	Painted wood turtle	Tortoise	USA	FB	80	161	2014/04/01	ST854	blaCMH-3-likeA (ch), oqxA, oqxB, fosA		S80I
F: faeces; WC: wild caught; FB: farm breed; CB: captive beed; ch: chromosomal; pl: plasmid; n.t.: not typeable; E: ESBL; A: AmpC; Country: CAN: Canada; CHI: China; COL: Colombia; ECU: Ecuador; ELS: El Salvador; EGY: Egypt; GUA: Guatemala; JAP: Japan; NIC: Nicaragua; SAF: South Africa; TAN: Tanzania; VIE: Vietnam; UKR: Ukraine; USA: United States of America; UZB: Uzbekistan; Ecl: Ent. cloacae ssp.…

## Sheet: Table S2-D- Citrobacter spp.
Table S2-D: Data on origin, host, and molecular determinants of Citrobacter species isolates (n=12) investigated by whole genome sequence analysis
Strain ID	Bacterial species	Host species		Order	Country	Origin	Shipment	Sample		ST	Antimicrobial resistance genes	Chromosomal
			Host species english name						Date of Isolation		ESBL/AmpC type in bold letters	Mutations
											Localisation on plasmid (pl) or chromosome (ch) indicated in brackets	gyrA	parC
IHIT34074	Cf/Cp	Physignatus cocincinus / Leiolepis belliana	Chinese water dragon / Butterfly lizard	Lizard	VIE	WC	1	2	2013/07/17	ST401	blaCMY-2A (pl), blaCMY-46-likeA (n.t.), blaOXA-10, qnrVC4,, aac(6`)-Ib, aph(3`)-Ia, , aph(3``)-Ib, aph(6)-Id, aadA1, sul2, tet(A), dfrA14, cmlA5, floR, mph(A),	S83T
IHIT34077	Ca	Correlophus ciliatus	Crested gecko	Lizard	JAP	CB	9	16	2013/08/07	n.t.	blaCFE-1-likeA (ch)	S83T
IHIT34078	Cf/Cp	Sternotherus peltifer	Stripeneck musk turtle	Turtle	USA	FB	31	60	2013/09/16	ST18	blaDHA-1A (pl), blaCMYA (ch), blaTEM-1, qnrB4, aac(6`)-Ib-cr5 , aadA5, sul1, tet(A), dfrA17, arr-3, catB3, mph(A)	S83I	S80I
IHIT34079	Cf/Cp	Takydromus sexlineatus	Asian grass lizard	Lizard	VIE	WC	39	75	2013/10/23	ST401	blaCMY-46-likeA (n.t.), blaOXA-10, qnrB6, qnrVC4, aph(3')-Ia, aac(6')-Ib, aadA1, aph(3'')-Ib, aph(6)-Id, sul2, tet(A), dfrA14, cmlA5, floR, mph(A)	S83T
IHIT34084	Cf/Cb/Cm	Anolis carolinensis	Green anole	Lizard	USA	FB/(WC)	47	89	2013/11/28	ST1210	blaCMY-101-likeA (ch), aac(6')-If,	S83T
IHIT34088	Cf/Cp	Chelonoides carbonarius	Red footed tortoise	Tortoise	GUA	FB/(WC)	54	101	2013/12/05	ST578	blaCMY-2A (ch), blaTEM-1, qnrB9, sul2, tet(D), dfrA12, mph(A)	S83I
IHIT34091	Cf/Cp	Anolis equestris	Cuban giant anole	Lizard	USA	FB/(WC)	58	114	2014/01/22	ST1211	blaCMY-37-likeA (ch), qnrB6	S83T
IHIT34095	Cf/Cp	Stigmochelys pardalis	Leopard tortoise	Tortoise	ECU	FB	65	129	2014/02/21	ST96	blaCTX-M-15E (ch), blaCMY-46A (n.t.), blaTEM-1, aac(6')-Ib-cr5, qnrB9, aac(3)-IId, aadA2, , sul2, tet(D), dfrA12, mph(A)	S83I	S80I
IHIT38590	Cf/Cp	Gonatodes albogularis	Yellow-headed gecko	Lizard	NIC	WC	66	131	2014/02/21	ST1212	blaCMY-129-likeA (ch), qnrB6	S83T
IHIT34098	Cf/Cbr	Rhacodactylus leachianus	New Caledonia giant gecko	Lizard	USA	CB	73	144	2014/03/03	ST1213	blaCMY-101A (ch)	S83T
IHIT34103	Cf/Cw	Takydromus sexlineatus	Asian grass lizard	Lizard	VIE	WC	78	157	2014/03/11	ST1224	blaCMY-98-likeA (ch), qnrB12, aac(6')-If	S83T
IHIT34107	Cs	Testudo horsfieldii	Horsefield's tortoise	Tortoise	UKR	FB	85	169	2014/04/10	ST1214	blaSED-1
F: faeces; WC: wild caught; FB: farm breed; CB: captive beed; ch: chromosomal; pl: plasmid; n.t.: not typeable; E: ESBL; A: AmpC; Country: CAN: Canada; CHI: China; COL: Colombia; ECU: Ecuador; ELS: El Salvador; EGY: Egypt; GUA: Guatemala; JAP: Japan; NIC: Nicaragua; SAF: South Africa; TAN: Tanzania; VIE: Vietnam; UKR: Ukraine; USA: United States of America; UZB: Uzbekistan; Ca: Citrobacter arsena…
